# Supplementary material for: Identification and Evolution Analysis of the Genes Involved in the 20-Hydroxyecdysone Metabolism in the Mud Crab, Scylla paramamosain: A Preliminary Study
Source: Genes (Basel). 2024 Dec 10;15(12):1586. doi: 10.3390/genes15121586 (PMC11675983; doi:10.3390/genes15121586)
Supplement: Supplementary file 1 [file genes-15-01586-s001.zip]

Archive with 1 entries (1 files):
- genes-3298972-supplementary.pdf
